# Supplementary material for: Monocyte Dynamics in Chikungunya Fever: Sustained Activation and Vascular-Coagulation Pathway Involvement
Source: Viruses. 2025 Sep 7;17(9):1224. doi: 10.3390/v17091224 (PMC12474508; doi:10.3390/v17091224)
Supplement: Supplementary file 1 [file viruses-17-01224-s001.zip]

Archive with 1 entries (1 files):
- viruses-3699046-supplementary.pdf
